# Supplementary material for: Sleep disrupts complex spiking dynamics in the neocortex and hippocampus
Source: PLoS One. 2023 Aug 17;18(8):e0290146. doi: 10.1371/journal.pone.0290146 (PMC10434889; doi:10.1371/journal.pone.0290146)
Supplement: S1 File — (ZIP) [file pone.0290146.s008.zip]

Archive with 2 entries (2 files):
- SupTables.pdf
- SupTables.tex
